# Supplementary material for: Glutathione S-transferase: a candidate gene for berry color in muscadine grapes (Vitis rotundifolia)
Source: G3 (Bethesda). 2022 Mar 18;12(5):jkac060. doi: 10.1093/g3journal/jkac060 (PMC9073687; doi:10.1093/g3journal/jkac060)
Supplement: jkac060_Table_S2 [file jkac060_table_s2.xlsx]

## Sheet: Sheet1
Table S2: Summary statistics of RNA sequencing
Genotype	Berry color	Sample	Raw reads	Parsed reads	%	Mapped on Trayshed CDS	%
Carlos	Bronze	Carlos_rep1	24082064	23953811	99.4674	1.55927e+07	65.0949
Carlos	Bronze	Carlos_rep2	23268875	23133127	99.4166	1.50859e+07	65.2135
Carlos	Bronze	Carlos_rep3	23559428	23434244	99.4686	1.50736e+07	64.3229
Fry	Bronze	Fry_rep1	20772337	20666285	99.4895	1.37164e+07	66.3708
Fry	Bronze	Fry_rep2	24121742	23984788	99.4322	1.61235e+07	67.2238
Fry	Bronze	Fry_rep3	25968924	25829516	99.4632	1.73396e+07	67.1308
Summit	Bronze	Summit_rep1	20805058	20678273	99.3906	1.3603e+07	65.784
Summit	Bronze	Summit_rep2	21576334	21452263	99.425	1.48715e+07	69.3237
Summit	Bronze	Summit_rep3	19710036	19596316	99.423	1.33547e+07	68.1489
AM-70	Black	AM-70_rep1	21230246	21108891	99.4284	1.40443e+07	66.5328
AM-70	Black	AM-70_rep2	15651041	15553389	99.3761	1.02582e+07	65.9544
AM-70	Black	AM-70_rep3	21936518	21812224	99.4334	1.44197e+07	66.1083
NC67A015_26	Black	NC67A015_26_rep1	20208863	20088323	99.4035	1.35255e+07	67.3302
NC67A015_26	Black	NC67A015_26_rep2	19678642	19580423	99.5009	1.32961e+07	67.9053
NC67A015_26	Black	NC67A015_26_rep3	15039565	14963419	99.4937	9.99236e+06	66.7786
Noble	Black	Noble_rep1	19781797	19650339	99.3355	1.26516e+07	64.3835
Noble	Black	Noble_rep2	20360149	20260369	99.5099	1.31339e+07	64.8258
Noble	Black	Noble_rep3	13448564	13372781	99.4365	8.63053e+06	64.538
