# Supplementary material for: Glutathione S-transferase: a candidate gene for berry color in muscadine grapes (Vitis rotundifolia)
Source: G3 (Bethesda). 2022 Mar 18;12(5):jkac060. doi: 10.1093/g3journal/jkac060 (PMC9073687; doi:10.1093/g3journal/jkac060)
Supplement: jkac060_Table_S4 [file jkac060_table_s4.xlsx]

## Sheet: Table S2
Table S3. Berry color phenotypes and KASP predicted VrGST4genotypes of 76 cultivars, 126 breeding selections, and 359 progeny from three muscadine mapping populations
Population	Genotype ID	KASP VrGST4 Genotypea	Phenotype	Full gene sequencing VrGST4 Genotypeb	Source	FAM Fluorescence (T allele)	HEX Fluorescence (C allele)	Genotyping Run
Supreme x Nesbitt	16-1	C:C	black	na	UA	0.65337	3.51496	1
Supreme x Nesbitt	16-2	T:T	bronze	na	UA	3.34306	0.85765	1
Supreme x Nesbitt	16-3	C:T	black	na	UA	1.9722	1.80344	1
Supreme x Nesbitt	16-4	C:C	black	na	UA	0.59597	3.06051	1
Supreme x Nesbitt	16-8	C:T	black	na	UA	2.0413	1.70972	1
Supreme x Nesbitt	16-9	C:C	black	na	UA	0.63065	3.27346	1
Supreme x Nesbitt	16-10	T:T	bronze	na	UA	3.15669	0.8068	1
Supreme x Nesbitt	16-11	C:T	black	na	UA	1.94977	1.51674	1
Supreme x Nesbitt	16-12	C:T	bronze	C:T	UA	1.81773	1.51232	1
Supreme x Nesbitt	16-14	na	black	na	UA	0.6757	0.77541	1
Supreme x Nesbitt	16-15	na	bronze	na	UA	2.23452	0.93394	1
Supreme x Nesbitt	16-16	C:T	black	na	UA	2.15356	1.79525	1
Supreme x Nesbitt	16-17	C:T	black	na	UA	1.91142	1.78041	1
Supreme x Nesbitt	16-18	C:C	black	na	UA	0.68048	3.10204	1
Supreme x Nesbitt	16-19	C:C	black	na	UA	0.51815	3.50961	1
Supreme x Nesbitt	16-20	C:C	black	na	UA	0.54303	3.41543	1
Supreme x Nesbitt	16-21	C:T	black	na	UA	2.2275	2.08015	1
Supreme x Nesbitt	16-23	C:T	black	na	UA	2.01682	1.63795	1
Supreme x Nesbitt	16-24	T:T	bronze	na	UA	3.49192	0.88468	1
Supreme x Nesbitt	16-25	C:C	black	na	UA	0.51331	3.06139	1
Supreme x Nesbitt	16-26	C:C	black	na	UA	0.51954	3.18258	1
Supreme x Nesbitt	16-27	T:T	bronze	na	UA	3.42578	0.89844	1
Supreme x Nesbitt	16-28	C:C	black	na	UA	0.50142	3.16289	1
Supreme x Nesbitt	16-29	T:T	bronze	na	UA	3.56914	0.80794	1
Supreme x Nesbitt	16-30	C:T	black	na	UA	2.27781	1.92323	1
Supreme x Nesbitt	16-31	T:T	bronze	na	UA	3.36002	0.76598	1
Supreme x Nesbitt	16-32	T:T	bronze	na	UA	3.50181	0.92322	1
Supreme x Nesbitt	16-33	C:T	black	na	UA	1.95755	1.60487	1
Supreme x Nesbitt	16-34	T:T	bronze	na	UA	3.62567	0.84283	1
Supreme x Nesbitt	16-35	C:T	black	na	UA	2.18596	1.87931	1
Supreme x Nesbitt	16-36	C:T	black	na	UA	2.22031	1.84615	1
Supreme x Nesbitt	16-37	C:T	black	na	UA	1.9358	1.73569	1
Supreme x Nesbitt	16-39	C:T	black	na	UA	2.04184	1.80567	1
Supreme x Nesbitt	16-40	C:C	black	na	UA	0.50031	2.94151	1
Supreme x Nesbitt	16-41	C:T	black	na	UA	2.01896	1.64297	1
Supreme x Nesbitt	16-42	T:T	bronze	na	UA	3.85241	0.98042	1
Supreme x Nesbitt	16-43	T:T	bronze	na	UA	3.36481	0.84223	1
Supreme x Nesbitt	16-44	C:C	black	na	UA	0.54512	3.38752	1
Supreme x Nesbitt	16-45	C:T	black	na	UA	1.68079	1.26808	1
Supreme x Nesbitt	16-46	T:T	bronze	na	UA	3.49858	0.80557	1
Supreme x Nesbitt	16-47	C:T	black	na	UA	2.16276	1.91924	1
Supreme x Nesbitt	16-48	T:T	bronze	na	UA	3.34351	0.81025	1
Supreme x Nesbitt	16-49	C:T	black	na	UA	2.25181	1.73373	1
Supreme x Nesbitt	16-50	C:C	black	na	UA	0.59126	3.72429	1
Supreme x Nesbitt	16-51	C:T	black	na	UA	2.00744	1.61613	1
Supreme x Nesbitt	16-52	C:C	black	na	UA	0.53866	3.47248	1
Supreme x Nesbitt	16-53	C:T	black	na	UA	1.93858	1.97585	1
Supreme x Nesbitt	16-54	C:T	--	na	UA	2.02396	1.73101	1
Supreme x Nesbitt	16-55	T:T	bronze	na	UA	3.53715	0.90743	1
Supreme x Nesbitt	16-56	C:T	black	na	UA	2.42735	1.9537	1
Supreme x Nesbitt	16-57	C:T	black	na	UA	2.32681	2.00757	1
Supreme x Nesbitt	16-58	C:T	black	na	UA	2.26272	1.81448	1
Supreme x Nesbitt	16-59	T:T	bronze	na	UA	3.66355	0.94502	1
Supreme x Nesbitt	16-60	C:T	black	na	UA	2.18827	1.99321	1
Supreme x Nesbitt	16-61	C:C	black	na	UA	0.57812	3.37056	1
Supreme x Nesbitt	16-62	C:C	black	na	UA	0.62059	3.48919	1
Supreme x Nesbitt	16-63	C:C	black	na	UA	0.63244	3.55291	1
Supreme x Nesbitt	16-64	C:C	black	na	UA	0.56714	3.21473	1
Supreme x Nesbitt	16-65	C:T	black	na	UA	2.02822	1.78013	1
Supreme x Nesbitt	16-66	C:T	black	na	UA	2.22337	1.9105	1
Supreme x Nesbitt	16-67	C:C	black	na	UA	0.58045	3.30075	1
Supreme x Nesbitt	16-68	C:T	black	na	UA	2.1093	1.66938	1
Supreme x Nesbitt	16-69	C:C	black	na	UA	0.55521	3.33374	1
Supreme x Nesbitt	16-70	C:T	black	na	UA	2.25748	1.98603	1
Supreme x Nesbitt	16-71	C:C	black	na	UA	0.66812	3.25778	1
Supreme x Nesbitt	16-72	C:T	black	na	UA	2.09983	1.74322	1
Supreme x Nesbitt	16-73	C:T	black	na	UA	2.15503	1.9497	1
Supreme x Nesbitt	16-74	C:C	black	na	UA	0.67518	3.56786	1
Supreme x Nesbitt	16-75	C:T	black	na	UA	2.03039	1.76204	1
Supreme x Nesbitt	16-76	C:T	black	na	UA	2.31935	1.94988	1
Supreme x Nesbitt	16-77	C:C	black	na	UA	0.57243	3.1361	1
Supreme x Nesbitt	16-78	C:T	black	na	UA	2.047	1.6718	1
Supreme x Nesbitt	16-79	C:T	black	na	UA	2.21752	1.95991	1
Supreme x Nesbitt	16-80	C:C	black	na	UA	0.57895	3.25776	1
Supreme x Nesbitt	16-81	C:T	black	na	UA	2.14396	1.95116	1
Supreme x Nesbitt	16-82	C:T	black	na	UA	2.01737	1.67365	1
Supreme x Nesbitt	16-83	C:C	black	na	UA	0.61254	3.29655	1
Supreme x Nesbitt	16-84	C:T	black	na	UA	2.03113	1.66936	1
Supreme x Nesbitt	16-85	C:T	black	na	UA	2.16845	1.82648	1
Supreme x Nesbitt	16-86	C:T	black	na	UA	1.96993	1.60909	1
Supreme x Nesbitt	16-87	C:C	black	na	UA	0.50775	3.50546	1
Supreme x Nesbitt	16-88	C:C	bronze	T:T	UA	0.54723	3.55982	1
Supreme x Nesbitt	16-89	T:T	black	C:T	UA	3.48579	0.80779	1
Supreme x Nesbitt	16-90	C:T	black	na	UA	2.1845	1.79473	1
Supreme x Nesbitt	16-91	C:T	black	na	UA	1.6875	1.66071	1
Supreme x Nesbitt	16-92	C:T	black	na	UA	1.98112	1.80566	1
Supreme x Nesbitt	16-93	T:T	bronze	na	UA	3.40077	0.879	1
Supreme x Nesbitt	16-94	C:C	black	na	UA	0.58904	3.13758	1
Supreme x Nesbitt	16-95	na	black	na	UA	0.68116	0.78261	1
Supreme x Nesbitt	16-96	C:C	black	na	UA	0.50541	3.34035	1
Supreme x Nesbitt	16-97	C:C	black	na	UA	0.62597	3.2232	1
Supreme x Nesbitt	16-101	C:C	black	na	UA	0.65347	3.29645	1
Supreme x Nesbitt	16-102	C:C	black	na	UA	0.58758	3.0449	1
Supreme x Nesbitt	16-103	C:T	black	na	UA	2.1084	1.81668	1
Supreme x Nesbitt	16-104	C:T	black	na	UA	2.28628	2.04993	1
Supreme x Nesbitt	16-105	T:T	bronze	na	UA	3.35291	0.84709	1
Supreme x Nesbitt	16-106	C:T	black	na	UA	2.11161	1.96261	1
Supreme x Nesbitt	16-107	C:T	black	na	UA	2.10283	1.90837	1
Supreme x Nesbitt	16-109	C:T	black	na	UA	2.12286	2.01654	1
Supreme x Nesbitt	16-110	C:C	black	na	UA	0.63197	3.3083	1
Supreme x Nesbitt	16-111	T:T	bronze	na	UA	3.31548	0.94048	1
Supreme x Nesbitt	16-112	na	bronze	na	UA	0.574	0.69665	1
Supreme x Nesbitt	16-114	C:C	black	na	UA	0.61645	2.92797	1
Supreme x Nesbitt	16-115	C:C	black	na	UA	0.61093	2.97902	1
Supreme x Nesbitt	16-116	C:C	black	na	UA	0.61823	3.14723	1
Supreme x Nesbitt	16-117	C:T	black	na	UA	2.04639	1.74291	1
Supreme x Nesbitt	16-118	C:C	black	na	UA	0.63822	3.11847	1
Supreme x Nesbitt	16-119	C:T	black	na	UA	2.0677	1.73478	1
Supreme x Nesbitt	16-120	C:T	black	na	UA	2.05971	1.76598	1
Supreme x Nesbitt	16-121	C:T	black	na	UA	2.2156	1.92464	1
Supreme x Nesbitt	16-122	C:C	black	na	UA	0.59619	3.2537	1
Supreme x Nesbitt	16-123	C:T	black	na	UA	2.1617	1.72572	1
Supreme x Nesbitt	16-124	C:T	black	na	UA	1.95017	1.76652	1
Supreme x Nesbitt	16-125	C:T	bronze	T:T	UA	2.02019	1.7493	1
Supreme x Nesbitt	16-126	T:T	bronze	na	UA	3.46422	0.95503	1
Supreme x Nesbitt	16-127	na	black	na	UA	1.09203	1.22514	1
Supreme x Nesbitt	16-128	T:T	bronze	na	UA	3.39374	0.85789	1
Supreme x Nesbitt	16-129	T:T	bronze	na	UA	3.38325	0.8237	1
Supreme x Nesbitt	16-130	C:C	black	na	UA	0.59302	3.02455	1
Supreme x Nesbitt	16-131	C:T	black	na	UA	2.03117	1.95049	1
Supreme x Nesbitt	16-132	T:T	bronze	na	UA	3.64251	0.92326	1
Supreme x Nesbitt	16-133	C:T	black	na	UA	2.13293	1.88862	1
Supreme x Nesbitt	16-134	na	black	na	UA	0.63072	0.77941	1
Supreme x Nesbitt	16-135	C:C	black	na	UA	0.53176	2.92662	1
Supreme x Nesbitt	16-136	C:T	black	na	UA	2.15462	1.78487	1
Supreme x Nesbitt	16-137	C:T	black	na	UA	1.95657	1.83216	1
Supreme x Nesbitt	16-138	C:T	black	na	UA	1.66764	1.17093	1
Supreme x Nesbitt	16-139	na	black	na	UA	0.63371	0.75858	1
Supreme x Nesbitt	16-140	C:C	black	na	UA	0.57601	3.24963	1
Supreme x Nesbitt	16-141	T:T	bronze	na	UA	3.71132	0.94709	1
Supreme x Nesbitt	16-142	C:T	black	na	UA	2.27703	1.73724	1
Supreme x Nesbitt	16-143	T:T	bronze	na	UA	3.81899	0.95411	1
Supreme x Nesbitt	16-144	T:T	bronze	na	UA	3.52019	0.84786	1
Supreme x Nesbitt	16-145	C:T	black	na	UA	2.31594	1.99414	1
Supreme x Nesbitt	16-146	C:T	black	na	UA	2.29278	1.89803	1
Supreme x Nesbitt	16-147	C:T	black	na	UA	2.33967	1.89311	1
Supreme x Nesbitt	16-148	C:T	black	na	UA	2.43205	2.04753	1
Supreme x Nesbitt	16-149	C:T	black	na	UA	2.12207	1.80379	1
Supreme x Nesbitt	16-150	T:T	bronze	na	UA	3.48118	0.86294	1
Supreme x Nesbitt	16-151	C:C	black	na	UA	0.58638	3.09505	1
Supreme x Nesbitt	16-152	C:C	black	na	UA	0.53716	3.2073	1
Supreme x Nesbitt	16-153	C:T	black	na	UA	2.355	1.91071	1
Supreme x Nesbitt	16-154	C:T	black	na	UA	2.30982	1.89419	1
Supreme x Nesbitt	16-155	C:C	black	na	UA	0.66419	3.79932	1
Supreme x Nesbitt	16-156	C:C	black	na	UA	0.55	3.62531	1
Supreme x Nesbitt	16-157	C:T	black	na	UA	2.21336	1.95955	1
Supreme x Nesbitt	16-158	C:T	black	na	UA	2.29002	2.05966	1
Supreme x Nesbitt	16-159	T:T	bronze	na	UA	3.61371	0.91567	1
Supreme x Nesbitt	16-160	C:C	black	na	UA	0.66608	3.64605	1
Supreme x Nesbitt	16-161	C:C	black	na	UA	0.59557	3.28643	1
Supreme x Nesbitt	16-162	C:T	black	na	UA	2.21098	1.79717	1
Supreme x Nesbitt	16-163	C:T	black	na	UA	2.15311	1.82825	1
Supreme x Nesbitt	16-164	na	black	na	UA	0.60842	0.73925	1
Supreme x Nesbitt	16-165	C:T	black	na	UA	2.16534	1.5765	1
Supreme x Nesbitt	16-166	C:T	black	na	UA	2.11593	1.93627	1
Supreme x Nesbitt	16-167	C:T	black	na	UA	2.34459	1.8346	1
Supreme x Nesbitt	16-168	C:T	black	na	UA	2.12623	1.93103	1
Supreme x Nesbitt	16-169	C:C	black	na	UA	0.55629	3.25082	1
Supreme x Nesbitt	16-170	C:C	black	na	UA	0.55693	3.4611	1
Supreme x Nesbitt	16-171	C:C	black	na	UA	0.56786	3.17807	1
Supreme x Nesbitt	16-172	T:T	bronze	na	UA	3.49687	1.08091	1
Supreme x Nesbitt	16-173	C:C	black	na	UA	0.62058	3.31994	1
Supreme x Nesbitt	16-174	C:T	black	na	UA	2.41217	1.83133	1
Black Beauty x Nesbitt	17-1	C:T	black	na	UA	2.37476	1.73557	1
Black Beauty x Nesbitt	17-2	C:T	black	na	UA	2.19458	1.72358	1
Black Beauty x Nesbitt	17-3	C:T	black	na	UA	2.2187	1.8122	1
Black Beauty x Nesbitt	17-4	C:T	black	na	UA	2.01915	1.77973	1
Black Beauty x Nesbitt	17-5	C:C	black	na	UA	0.62059	3.20168	1
Black Beauty x Nesbitt	17-6	C:T	black	na	UA	2.24507	2.04468	1
Black Beauty x Nesbitt	17-7	C:T	black	na	UA	2.28628	2.03844	1
Black Beauty x Nesbitt	17-8	C:C	black	na	UA	0.61761	3.54825	1
Black Beauty x Nesbitt	17-9	C:C	--	na	UA	0.75476	3.60848	1
Black Beauty x Nesbitt	17-10	T:T	bronze	na	UA	3.44657	0.88995	1
Black Beauty x Nesbitt	17-11	T:T	bronze	na	UA	3.61778	0.95167	1
Black Beauty x Nesbitt	17-12	C:C	black	na	UA	0.65228	3.36989	1
Black Beauty x Nesbitt	17-13	C:T	--	na	UA	2.14841	1.98551	1
Black Beauty x Nesbitt	17-14	C:T	black	na	UA	2.26545	1.75576	1
Black Beauty x Nesbitt	17-15	C:T	black	na	UA	2.34888	1.7985	1
Black Beauty x Nesbitt	17-16	C:T	--	na	UA	1.63546	1.32726	1
Black Beauty x Nesbitt	17-17	C:T	black	na	UA	2.05584	1.89277	1
Black Beauty x Nesbitt	17-20	T:T	bronze	na	UA	3.51726	0.92611	1
Black Beauty x Nesbitt	17-21	C:T	black	na	UA	2.16933	1.96294	1
Black Beauty x Nesbitt	17-22	C:T	black	na	UA	2.01036	1.90458	1
Black Beauty x Nesbitt	17-23	C:C	black	na	UA	0.60364	3.32994	1
Black Beauty x Nesbitt	17-24	T:T	bronze	na	UA	3.42081	0.93634	1
Black Beauty x Nesbitt	17-25	C:C	black	na	UA	0.56884	3.60507	1
Black Beauty x Nesbitt	17-26	C:T	black	na	UA	2.06444	1.99889	1
Black Beauty x Nesbitt	17-27	C:T	black	na	UA	2.19109	1.82993	1
Black Beauty x Nesbitt	17-28	C:C	--	na	UA	0.5505	3.3591	1
Black Beauty x Nesbitt	17-29	C:T	--	na	UA	1.95173	1.77886	1
Black Beauty x Nesbitt	17-30	T:T	bronze	na	UA	3.5776	0.8637	1
Black Beauty x Nesbitt	17-32	C:C	black	na	UA	0.51676	3.41503	1
Black Beauty x Nesbitt	17-33	na	bronze	na	UA	0.67042	0.78664	1
Black Beauty x Nesbitt	17-34	na	bronze	na	UA	0.57561	1.05041	1
Black Beauty x Nesbitt	17-35	C:C	black	na	UA	0.61796	3.34155	1
Black Beauty x Nesbitt	17-36	C:C	black	na	UA	0.48278	3.2101	1
Black Beauty x Nesbitt	17-37	C:T	black	na	UA	1.84814	1.42102	1
Black Beauty x Nesbitt	17-38	C:T	black	na	UA	1.99591	1.63473	1
Black Beauty x Nesbitt	17-39	C:C	black	na	UA	0.50897	3.09567	1
Black Beauty x Nesbitt	17-40	C:C	black	na	UA	0.51252	3.23717	1
Black Beauty x Nesbitt	17-42	T:T	bronze	na	UA	3.52926	0.85623	1
Black Beauty x Nesbitt	17-43	C:T	black	na	UA	1.99832	1.46465	1
Black Beauty x Nesbitt	17-44	C:T	black	na	UA	1.8167	1.52402	1
Black Beauty x Nesbitt	17-45	C:T	black	na	UA	1.99302	1.68972	1
Black Beauty x Nesbitt	17-46	C:T	black	na	UA	2.01036	1.6886	1
Black Beauty x Nesbitt	17-47	C:C	black	na	UA	0.54424	3.15367	1
Black Beauty x Nesbitt	17-50	C:T	black	na	UA	1.92184	1.6599	1
Black Beauty x Nesbitt	17-52	C:T	--	na	UA	1.92981	1.67804	1
Black Beauty x Nesbitt	17-53	C:T	black	na	UA	2.06662	1.70854	1
Black Beauty x Nesbitt	17-54	C:T	black	na	UA	2.07164	1.55672	1
Black Beauty x Nesbitt	17-55	T:T	--	na	UA	3.43829	0.85116	1
Black Beauty x Nesbitt	17-56	C:T	--	na	UA	2.00852	1.57667	1
Black Beauty x Nesbitt	17-57	C:T	--	na	UA	2.08099	1.46054	1
Black Beauty x Nesbitt	17-58	C:T	black	na	UA	1.95815	1.36622	1
Black Beauty x Nesbitt	17-59	C:T	--	na	UA	1.9137	1.61507	1
Black Beauty x Nesbitt	17-60	T:T	bronze	na	UA	3.35493	0.84588	1
Black Beauty x Nesbitt	17-61	C:T	black	na	UA	1.95626	1.61847	1
Black Beauty x Nesbitt	17-62	C:T	black	na	UA	2.15057	1.71946	1
Black Beauty x Nesbitt	17-64	C:T	black	na	UA	1.89329	1.35053	1
Black Beauty x Nesbitt	17-65	T:T	bronze	na	UA	3.46232	0.85885	1
Black Beauty x Nesbitt	17-66	C:T	black	na	UA	2.04787	1.63713	1
Black Beauty x Nesbitt	17-68	T:T	bronze	na	UA	3.35192	0.77323	1
Black Beauty x Nesbitt	17-69	T:T	bronze	na	UA	3.36312	0.79914	1
Black Beauty x Nesbitt	17-70	C:C	black	na	UA	0.52753	3.34152	1
Black Beauty x Nesbitt	17-71	T:T	--	na	UA	3.6075	0.86375	1
Black Beauty x Nesbitt	17-72	T:T	bronze	na	UA	3.64893	0.88709	1
Black Beauty x Nesbitt	17-73	C:C	black	na	UA	0.4997	3.51611	1
Black Beauty x Nesbitt	17-76	C:T	black	na	UA	2.38843	1.87349	1
Black Beauty x Nesbitt	17-77	C:C	black	na	UA	0.52748	3.43778	1
Black Beauty x Nesbitt	17-78	C:C	black	na	UA	0.5033	3.426	1
Black Beauty x Nesbitt	17-79	C:T	black	na	UA	2.24431	1.90718	1
Black Beauty x Nesbitt	17-80	T:T	bronze	na	UA	3.55206	0.83609	1
Black Beauty x Nesbitt	17-81	T:T	bronze	na	UA	3.49043	0.8762	1
Black Beauty x Nesbitt	17-82	T:T	bronze	na	UA	3.24088	0.73931	1
Black Beauty x Nesbitt	17-83	C:T	black	na	UA	2.053	1.60829	1
Black Beauty x Nesbitt	17-84	C:T	black	na	UA	2.18386	1.80772	1
Black Beauty x Nesbitt	17-85	C:T	black	na	UA	1.90148	1.72938	1
Black Beauty x Nesbitt	17-86	C:T	black	na	UA	2.03196	1.83953	1
Black Beauty x Nesbitt	17-87	C:T	black	na	UA	1.96175	1.742	1
Black Beauty x Nesbitt	17-88	T:T	bronze	na	UA	3.48263	0.87429	1
Black Beauty x Nesbitt	17-89	C:T	black	na	UA	2.11153	2.02535	1
Black Beauty x Nesbitt	17-90	C:T	black	na	UA	1.89262	1.54057	1
Black Beauty x Nesbitt	17-91	C:T	--	na	UA	2.18792	1.86638	1
Black Beauty x Nesbitt	17-92	T:T	bronze	na	UA	3.61089	0.93477	1
Black Beauty x Nesbitt	17-93	C:T	black	na	UA	2.10721	1.42194	1
Black Beauty x Nesbitt	17-94	C:T	black	na	UA	2.24341	1.86315	1
Black Beauty x Nesbitt	17-95	C:T	black	na	UA	2.25716	1.74475	1
Black Beauty x Nesbitt	17-96	C:C	black	na	UA	0.62227	3.55831	1
Black Beauty x Nesbitt	17-97	C:T	--	na	UA	2.19961	1.85724	1
Black Beauty x Nesbitt	17-98	C:T	black	na	UA	2.46921	2.16207	1
Black Beauty x Nesbitt	17-99	T:T	bronze	na	UA	3.55921	0.99504	1
Black Beauty x Nesbitt	17-100	C:T	black	na	UA	2.1572	1.96023	1
Black Beauty x Nesbitt	17-101	C:T	black	na	UA	2.21003	1.92665	1
Black Beauty x Nesbitt	17-102	na	--	na	UA	0.69083	0.89083	1
Black Beauty x Nesbitt	17-103	C:C	black	na	UA	0.57478	3.20852	1
Black Beauty x Nesbitt	17-104	C:T	black	na	UA	2.24101	1.87778	1
Black Beauty x Nesbitt	17-105	C:T	black	na	UA	2.17366	1.6902	1
Black Beauty x Nesbitt	17-106	C:T	black	na	UA	2.01809	1.58806	1
Black Beauty x Nesbitt	17-107	C:T	black	na	UA	2.10486	1.77171	1
Black Beauty x Nesbitt	17-108	C:T	black	na	UA	2.09217	1.84126	1
Black Beauty x Nesbitt	17-109	T:T	bronze	na	UA	3.37971	0.90217	1
Black Beauty x Nesbitt	17-110	C:T	black	na	UA	1.92158	1.6	1
Black Beauty x Nesbitt	17-111	T:T	bronze	na	UA	3.38441	0.94004	1
Black Beauty x Nesbitt	17-112	T:T	bronze	na	UA	3.30492	0.94118	1
Black Beauty x Nesbitt	17-113	C:C	black	na	UA	0.55902	2.50995	1
Black Beauty x Nesbitt	17-114	na	black	na	UA	1.57127	2.3594	1
Black Beauty x Nesbitt	17-115	C:T	black	na	UA	2.13527	2.01533	1
Black Beauty x Nesbitt	17-116	C:C	black	na	UA	0.5832	3.25575	1
Black Beauty x Nesbitt	17-117	C:T	black	na	UA	2.21239	1.92055	1
Black Beauty x Nesbitt	17-118	T:T	bronze	na	UA	3.46276	0.83954	1
Black Beauty x Nesbitt	17-119	C:T	black	na	UA	2.2814	2.03199	1
Black Beauty x Nesbitt	17-120	C:T	black	na	UA	2.04469	1.91355	1
Black Beauty x Nesbitt	17-121	C:C	black	na	UA	0.63884	3.26942	1
Black Beauty x Nesbitt	17-122	C:C	black	na	UA	0.60724	3.08265	1
Black Beauty x Nesbitt	17-123	C:C	black	na	UA	0.68425	3.2975	1
Black Beauty x Nesbitt	17-124	C:T	--	na	UA	2.14103	1.85321	1
Black Beauty x Nesbitt	17-125	C:T	black	na	UA	2.07708	1.89839	1
Black Beauty x Nesbitt	17-126	C:T	black	na	UA	2.07968	1.68649	1
Black Beauty x Nesbitt	17-129	T:T	bronze	na	UA	3.42485	0.92424	1
Black Beauty x Nesbitt	17-130	C:T	black	na	UA	2.19287	1.83088	1
Black Beauty x Nesbitt	17-131	C:T	black	na	UA	2.11451	1.78432	1
Black Beauty x Nesbitt	17-132	C:C	black	na	UA	0.62021	3.53561	1
Black Beauty x Nesbitt	17-133	C:T	black	na	UA	2.18289	1.75221	1
Black Beauty x Nesbitt	17-134	T:T	bronze	na	UA	3.53815	0.88643	1
Black Beauty x Nesbitt	17-135	T:T	bronze	na	UA	3.48368	0.87424	1
Black Beauty x Nesbitt	17-136	C:C	black	na	UA	0.63845	3.66076	1
Black Beauty x Nesbitt	17-137	T:T	bronze	na	UA	3.48935	0.85607	1
Black Beauty x Nesbitt	17-138	C:C	black	na	UA	0.62279	3.26328	1
Black Beauty x Nesbitt	17-139	C:T	black	na	UA	2.19773	1.68667	1
Black Beauty x Nesbitt	17-140	T:T	bronze	na	UA	3.22717	0.80347	1
Black Beauty x Nesbitt	17-141	T:T	bronze	na	UA	3.30472	0.79154	1
Black Beauty x Nesbitt	17-142	C:T	black	na	UA	2.07138	1.76431	1
Black Beauty x Nesbitt	17-143	T:T	bronze	na	UA	3.19571	0.81664	1
Black Beauty x Nesbitt	17-144	C:T	black	na	UA	2.18349	1.8895	1
Black Beauty x Nesbitt	17-145	C:T	black	na	UA	2.18344	1.86652	1
Black Beauty x Nesbitt	17-146	C:C	black	na	UA	0.6038	3.3443	1
Black Beauty x Nesbitt	17-148	C:T	black	na	UA	2.11213	1.78683	1
Black Beauty x Nesbitt	17-149	C:T	black	na	UA	2.12311	1.85543	1
Black Beauty x Nesbitt	17-150	C:T	black	na	UA	2.27006	1.96192	1
Black Beauty x Nesbitt	17-151	C:T	black	na	UA	2.10105	1.67652	1
Black Beauty x Nesbitt	17-152	C:T	black	na	UA	1.98803	1.74815	1
Black Beauty x Nesbitt	17-153	na	black	na	UA	0.63715	0.77767	1
Black Beauty x Nesbitt	17-154	T:T	bronze	na	UA	3.29721	0.82544	1
Black Beauty x Nesbitt	17-155	na	black	na	UA	0.68283	0.61397	1
Black Beauty x Nesbitt	17-156	C:C	black	na	UA	0.4864	2.69703	1
Black Beauty x Nesbitt	17-157	C:T	black	na	UA	2.24859	1.85028	1
Black Beauty x Nesbitt	17-158	C:T	black	na	UA	2.1007	1.58645	1
Black Beauty x Nesbitt	17-159	C:T	black	na	UA	2.3373	1.68386	1
Black Beauty x Nesbitt	17-160	C:T	black	na	UA	2.19372	1.80279	1
Black Beauty x Nesbitt	17-161	T:T	bronze	na	UA	3.48194	0.85435	1
Black Beauty x Nesbitt	17-162	C:C	black	na	UA	0.62691	3.29847	1
Black Beauty x Nesbitt	17-163	T:T	bronze	na	UA	3.35662	0.86999	1
Black Beauty x Nesbitt	17-164	C:T	black	na	UA	2.01933	1.68415	1
Black Beauty x Nesbitt	17-165	T:T	bronze	na	UA	3.51148	0.86282	1
Black Beauty x Nesbitt	17-166	T:T	bronze	na	UA	3.49134	0.84353	1
Black Beauty x Nesbitt	17-167	C:T	black	na	UA	1.91696	1.63708	1
Black Beauty x Nesbitt	17-168	T:T	bronze	na	UA	3.35054	0.75408	1
Black Beauty x Nesbitt	17-169	C:T	black	na	UA	2.23832	1.75901	1
Black Beauty x Nesbitt	17-171	C:T	black	na	UA	2.24191	1.79045	1
Black Beauty x Nesbitt	17-172	na	bronze	na	UA	0.69569	0.8865	1
Ga. 8_1_313 x Southern Home	17_2_1	C:T	black	na	UGA	3.0933	2.01866	2
Ga. 8_1_313 x Southern Home	17_2_3	T:T	bronze	na	UGA	3.62337	0.3734	2
Ga. 8_1_313 x Southern Home	17_2_4	C:T	black	na	UGA	3.11819	1.15783	2
Ga. 8_1_313 x Southern Home	17_2_10	C:C	black	na	UGA	0.42663	4.62793	2
Ga. 8_1_313 x Southern Home	17_2_11	C:C	black	na	UGA	1.41066	0.27313	2
Ga. 8_1_313 x Southern Home	17_2_17	C:T	black	na	UGA	3.22204	1.94888	2
Ga. 8_1_313 x Southern Home	17_2_19	T:T	bronze	na	UGA	5.67693	0.65088	2
Ga. 8_1_313 x Southern Home	17_2_20	T:T	bronze	na	UGA	7.432	1.24277	2
Ga. 8_1_313 x Southern Home	17_2_21	T:T	bronze	na	UGA	6.05438	0.48452	2
Ga. 8_1_313 x Southern Home	17_2_25	C:T	black	na	UGA	3.52864	2.06084	2
Ga. 8_1_313 x Southern Home	17_2_26	T:T	bronze	na	UGA	7.29466	0.95296	2
Ga. 8_1_313 x Southern Home	17_2_27	C:T	bronze	na	UGA	3.63321	2.23498	2
Ga. 8_1_313 x Southern Home	17_2_28	C:C	black	na	UGA	0.56537	5.07436	2
Ga. 8_1_313 x Southern Home	17_2_29	C:C	black	na	UGA	0.85199	4.78888	2
Ga. 8_1_313 x Southern Home	17_2_42	C:C	black	na	UGA	0.68546	5.12082	2
Ga. 8_1_313 x Southern Home	17_2_44	C:T	black	na	UGA	3.2669	1.77547	2
Ga. 8_1_313 x Southern Home	17_2_45	C:C	black	na	UGA	1.287	5.3953	2
Ga. 8_1_313 x Southern Home	17_2_53	C:C	black	na	UGA	0.87725	5.18061	2
Ga. 8_1_313 x Southern Home	17_2_61	C:C	black	na	UGA	0.71087	4.9152	2
Ga. 8_1_313 x Southern Home	17_2_67	T:T	bronze	na	UGA	6.21308	0.72144	2
Ga. 8_1_313 x Southern Home	17_2_74	C:T	black	na	UGA	4.13945	2.79491	2
Ga. 8_1_313 x Southern Home	17_2_76	C:T	black	na	UGA	4.43087	2.32558	2
Ga. 8_1_313 x Southern Home	17_2_80	C:T	black	na	UGA	3.79376	2.65874	2
Ga. 8_1_313 x Southern Home	17_2_85	C:C	black	na	UGA	1.10288	4.70356	2
Ga. 8_1_313 x Southern Home	17_2_106	C:T	black	na	UGA	3.57113	2.05695	2
Ga. 8_1_313 x Southern Home	17_2_136	C:C	black	na	UGA	0.74837	5.36242	2
Ga. 8_1_313 x Southern Home	17_2_141	C:C	black	na	UGA	1.59929	5.29035	2
Ga. 8_1_313 x Southern Home	17_2_147	T:T	bronze	na	UGA	6.69381	0.80978	2
Ga. 8_1_313 x Southern Home	17_2_168	C:C	black	na	UGA	2.58892	3.68611	2
Ga. 8_1_313 x Southern Home	17_2_173	T:T	bronze	na	UGA	6.48446	0.90804	2
Ga. 8_1_313 x Southern Home	17_2_178	T:T	bronze	na	UGA	6.59721	0.76272	2
Ga. 8_1_313 x Southern Home	17_2_181	T:T	bronze	na	UGA	7.00587	0.84592	2
Ga. 8_1_313 x Southern Home	17_2_184	C:T	black	na	UGA	3.55527	2.44314	2
Ga. 8_1_313 x Southern Home	17_2_188	C:C	black	na	UGA	0.73701	4.91186	2
Ga. 8_1_313 x Southern Home	17_2_190	T:T	bronze	na	UGA	6.31945	0.78922	2
Ga. 8_1_313 x Southern Home	17_2_191	T:T	bronze	na	UGA	6.39648	0.78881	2
Ga. 8_1_313 x Southern Home	17_2_194	C:C	black	na	UGA	0.56061	4.91808	2
Ga. 8_1_313 x Southern Home	17_2_195	T:T	bronze	na	UGA	6.9136	0.79236	2
Ga. 8_1_313 x Southern Home	17_2_198	T:T	bronze	na	UGA	6.62773	0.85791	2
Breeding Selection	10_1_222	C:T	black	na	UGA	3.83857	2.64695	2
Breeding Selection	5_1_14	T:T	bronze	na	UGA	7.17645	0.71613	2
Breeding Selection	5_1_28	C:T	red	na	UGA	3.89768	2.4246	2
Breeding Selection	5_1_38	C:T	black	na	UGA	4.15616	2.51554	2
Breeding Selection	6_2_101	T:T	bronze	na	UGA	7.2167	0.79974	2
Breeding Selection	6_2_121	T:T	bronze	na	UGA	7.30257	0.93076	2
Breeding Selection	6_2_135	C:T	black	na	UGA	4.37644	2.46098	2
Breeding Selection	6_2_45	C:T	red	na	UGA	4.20438	2.42562	2
Breeding Selection	6_2_69	C:T	red	na	UGA	4.26167	2.27969	2
Breeding Selection	8_1_12	T:T	bronze	na	UGA	6.56113	1.03967	2
Breeding Selection	8_1_127	C:T	black	na	UGA	4.31277	2.35369	2
Breeding Selection	8_1_152	C:T	black	na	UGA	3.97829	2.47089	2
Breeding Selection	8_1_192	C:T	black	na	UGA	3.89776	2.66581	2
Breeding Selection	8_1_203	C:T	black	na	UGA	3.9732	2.4316	2
Breeding Selection	8_1_228	T:T	bronze	na	UGA	6.77178	0.75724	2
Breeding Selection	8_1_247	T:T	bronze	na	UGA	6.93823	0.89246	2
Breeding Selection	8_1_251	C:T	black	na	UGA	4.02453	2.43855	2
Breeding Selection	8_1_313	C:T	black	na	UGA	3.67209	2.77309	2
Breeding Selection	8_1_38	C:T	black	na	UGA	3.67064	2.43086	2
Breeding Selection	8_1_48	C:T	black	na	UGA	3.92029	2.54377	2
Breeding Selection	8_1_521	T:T	bronze	na	UGA	6.54101	0.83242	2
Breeding Selection	8_1_532	C:T	black	na	UGA	3.75254	2.64667	2
Breeding Selection	8_1_62	C:T	black	na	UGA	4.20859	2.86138	2
Breeding Selection	8_1_636	T:T	bronze	na	UGA	6.93495	0.89717	2
Breeding Selection	8_1_74	T:T	bronze	na	UGA	6.85929	0.78301	2
Breeding Selection	AM-102	C:T	black	na	UA	2.22904	1.85699	1
Breeding Selection	AM-105	T:T	bronze	na	UA	3.91422	1.0235	1
Breeding Selection	AM-120	T:T	bronze	na	UA	3.57384	1.13754	1
Breeding Selection	AM-121	C:T	black	na	UA	2.11672	1.82811	1
Breeding Selection	AM-126	T:T	bronze	na	UA	3.6386	0.86025	1
Breeding Selection	AM-127	C:C	black	na	UA	0.63819	3.12982	1
Breeding Selection	AM-131	T:T	bronze	na	UA	3.35248	0.90165	1
Breeding Selection	AM-132	C:T	black	na	UA	2.37135	2.15925	1
Breeding Selection	AM-135	T:T	bronze	na	UA	3.48126	0.887	1
Breeding Selection	AM-136	C:T	black	na	UA	2.25725	1.99054	1
Breeding Selection	AM-137	C:T	black	na	UA	2.31739	2.00117	1
Breeding Selection	AM-142	C:T	black	na	UA	2.19788	1.79376	1
Breeding Selection	AM-143	C:T	black	na	UA	2.35252	2.11929	1
Breeding Selection	AM-148	C:T	black	na	UA	2.28443	1.92777	1
Breeding Selection	AM-150	C:T	black	na	UA	2.24041	2.09989	1
Breeding Selection	AM-156	T:T	bronze	na	UA	3.76182	0.99102	1
Breeding Selection	AM-158	T:T	bronze	na	UA	3.2629	0.78749	1
Breeding Selection	AM-161	C:T	black	na	UA	2.15503	1.73292	1
Breeding Selection	AM-165	T:T	bronze	na	UA	3.37764	0.87526	1
Breeding Selection	AM-167	T:T	bronze	na	UA	3.21097	0.81435	1
Breeding Selection	AM-169	C:T	black	na	UA	2.26353	1.92461	1
Breeding Selection	AM-170	T:T	bronze	na	UA	3.51635	0.95126	1
Breeding Selection	AM-171	na	black	na	UA	0.65	0.8386	1
Breeding Selection	AM-172	C:T	black	na	UA	2.23483	1.88769	1
Breeding Selection	AM-173	T:T	bronze	na	UA	3.45251	0.97654	1
Breeding Selection	AM-174	C:T	black	na	UA	2.09714	2.0081	1
Breeding Selection	AM-175	T:T	black	C:T	UA	3.46141	0.92663	1
Breeding Selection	AM-176	T:T	bronze	na	UA	3.41277	0.85479	1
Breeding Selection	AM-177	na	black	na	UA	1.745	2.06643	1
Breeding Selection	AM-178	C:T	black	na	UA	1.9905	1.88743	1
Breeding Selection	AM-179	T:T	bronze	na	UA	3.5565	0.92337	1
Breeding Selection	AM-181	C:T	black	na	UA	2.32151	2.1323	1
Breeding Selection	AM-182	C:T	black	na	UA	2.07868	1.96853	1
Breeding Selection	AM-183	C:T	black	na	UA	2.15858	1.80799	1
Breeding Selection	AM-184	C:T	black	na	UA	2.04644	1.91652	1
Breeding Selection	AM-185	C:T	black	na	UA	2.36587	2.15617	1
Breeding Selection	AM-186	T:T	bronze	na	UA	3.34591	0.89763	1
Breeding Selection	AM-187	C:T	black	na	UA	2.39908	1.93521	1
Breeding Selection	AM-188	C:T	black	na	UA	2.4707	1.89193	1
Breeding Selection	AM-189	C:T	black	na	UA	2.36449	2.03053	1
Breeding Selection	AM-190	C:T	black	na	UA	2.13704	2.05882	1
Breeding Selection	AM-191	C:C	bronze	T:T	UA	0.68775	3.20619	1
Breeding Selection	AM-192	C:T	black	na	UA	2.25183	1.87927	1
Breeding Selection	AM-193	T:T	bronze	na	UA	3.47961	1.03341	1
Breeding Selection	AM-194	C:T	black	na	UA	2.29154	2.0908	1
Breeding Selection	AM-195	C:T	black	na	UA	2.12661	1.93509	1
Breeding Selection	AM-196	C:T	black	na	UA	2.14386	1.86023	1
Breeding Selection	AM-197	C:T	black	na	UA	2.07872	1.92497	1
Breeding Selection	AM-198	C:T	black	na	UA	2.19916	1.8445	1
Breeding Selection	AM-26	T:T	bronze	na	UA	3.4552	0.88232	1
Breeding Selection	AM-27	C:T	black	na	UA	2.13413	1.92421	1
Breeding Selection	AM-41	C:T	black	na	UA	2.21125	1.73823	1
Breeding Selection	AM-45	T:T	bronze	na	UA	3.59828	0.90899	1
Breeding Selection	AM-53	T:T	bronze	na	UA	3.67655	0.89047	1
Breeding Selection	AM-54	T:T	bronze	na	UA	3.25607	0.79989	1
Breeding Selection	AM-64	C:T	black	na	UA	1.96142	1.5933	1
Breeding Selection	AM-70	C:T	black	na	UA	1.96324	1.66161	1
Breeding Selection	AM-71	T:T	bronze	na	UA	3.65431	0.9444	1
Breeding Selection	AM-77	C:T	black	na	UA	2.40397	1.98228	1
Breeding Selection	AM-81	T:T	bronze	na	UA	3.45828	0.90689	1
Breeding Selection	AM-83	C:T	black	na	UA	2.02288	1.8242	1
Breeding Selection	AM-87	C:T	black	na	UA	2.24406	1.94368	1
Breeding Selection	AM-9	C:T	black	na	UA	2.43486	1.97204	1
Breeding Selection	AM-90	T:T	bronze	na	UA	3.26475	0.86266	1
Breeding Selection	AM-92	T:T	bronze	na	UA	3.81305	1.08387	1
Breeding Selection	Ga_1_2_112	C:T	black	na	UGA	3.93181	2.6563	2
Breeding Selection	Ga_1_3_35	T:T	bronze	na	UGA	6.58817	0.73385	2
Breeding Selection	Ga_1_3_58	T:T	bronze	na	UGA	7.07659	0.94002	2
Breeding Selection	Ga_10_1_294	C:T	black	na	UGA	4.22491	2.77112	2
Breeding Selection	Ga_11_4_1	C:T	black	na	UGA	2.50294	2.51488	2
Breeding Selection	Ga_17_54	C:T	black	na	UGA	3.59416	2.63301	2
Breeding Selection	Ga_17_62	C:T	black	na	UGA	4.02563	2.46068	2
Breeding Selection	Ga_19_37	C:T	black	na	UGA	4.45569	3.0469	2
Breeding Selection	Ga_2_10_6	C:T	black	na	UGA	4.07713	2.71973	2
Breeding Selection	Ga_2_8_10	T:T	bronze	na	UGA	6.78598	0.72152	2
Breeding Selection	Ga_2_8_21	C:T	black	na	UGA	4.00914	2.42789	2
Breeding Selection	Ga_4_3_147	C:T	black	na	UGA	3.68967	2.37301	2
Breeding Selection	Ga_4_4_2	T:T	bronze	na	UGA	6.95066	0.78825	2
Breeding Selection	Ga_5_1_34	C:T	red	na	UGA	4.11547	2.6613	2
Breeding Selection	Ga_6_2_139	C:T	black	na	UGA	3.85723	2.5554	2
Breeding Selection	Ga_6_2_149	C:T	black	na	UGA	3.37376	2.59991	2
Breeding Selection	Ga_6_2_187	C:T	black	na	UGA	3.83258	2.53864	2
Breeding Selection	Ga_6_2_192	C:T	black	na	UGA	3.47539	2.57417	2
Breeding Selection	Ga_6_2_46	T:T	bronze	na	UGA	6.91686	0.77306	2
Breeding Selection	Ga_6_2_64	T:T	bronze	na	UGA	7.29949	0.82932	2
Breeding Selection	Ga_6_2_78	T:T	bronze	na	UGA	7.41366	0.83381	2
Breeding Selection	Ga_6_5_2	C:T	black	na	UGA	3.83115	2.81277	2
Breeding Selection	Ga_6_5_5	C:T	black	na	UGA	3.80766	2.60545	2
Breeding Selection	Ga_6_6_358	T:T	bronze	na	UGA	6.79147	1.22464	2
Breeding Selection	Ga_6_9_102	C:T	black	na	UGA	4.25464	2.57988	2
Breeding Selection	Ga_7_20	T:T	bronze	na	UGA	6.02573	0.72496	2
Breeding Selection	Ga_8_1_338	C:T	red	na	UGA	3.35817	2.82139	2
Breeding Selection	Ga_8_11_2	C:T	black	na	UGA	3.45539	2.29916	2
Breeding Selection	Ga_8_11_73	C:T	black	na	UGA	3.60071	2.26496	2
Breeding Selection	Ga_8_12_19	C:T	black	na	UGA	3.15889	2.3972	2
Breeding Selection	Ga_8_12_4	C:T	red	na	UGA	3.21077	1.68996	2
Breeding Selection	Ga_8_13_54	C:T	black	na	UGA	3.28001	2.39224	2
Breeding Selection	Ga_8_2_75	C:T	black	na	UGA	3.55675	2.46483	2
Breeding Selection	Ga_8_9_54	C:T	red	na	UGA	3.81706	2.17092	2
Breeding Selection	Ga_8_9_87	C:T	black	na	UGA	4.01631	2.49259	2
Breeding Selection	Ga_9_7_169	C:T	black	na	UGA	3.30747	2.54304	2
Cultivar	African Queen	C:T	black	na	UGA	3.58077	1.93284	2
Cultivar	Alachua	C:T	black	na	UGA	3.31266	2.5148	2
Cultivar	Barrett Mn1	C:C	black	na	UGA	0.69402	4.42903	2
Cultivar	Black Beauty	C:T	black	na	UA	2.02342	1.79459	1
Cultivar	Black Fry	C:T	black	na	UGA	3.65106	2.48149	2
Cultivar	Brownie	T:T	bronze	na	USDA-NCGR, Davis	6.37259	0.72852	2
Cultivar	Carlos	T:T	bronze	na	UA	3.16127	0.8381	1
Cultivar	Chief	T:T	black	na	USDA-NCGR, Davis	6.13528	0.68838	2
Cultivar	Chowan	T:T	bronze	na	UGA	7.20631	0.75287	2
Cultivar	Cowart	C:T	black	na	UGA	3.79618	2.46028	2
Cultivar	Creswell	C:T	black	na	USDA-NCGR, Davis	3.70555	2.17046	2
Cultivar	Darlene	T:T	bronze	na	UGA	6.75527	0.80044	2
Cultivar	Dawn	T:T	bronze	na	USDA-NCGR, Davis	6.66128	0.72555	2
Cultivar	Dearing	T:T	bronze	na	Bloodworth	6.10893	0.63038	2
Cultivar	Delicious	C:T	black	na	UA	2.10415	1.8492	1
Cultivar	Dixie	T:T	bronze	na	UGA	7.5584	0.94049	2
Cultivar	Dixieland	T:T	bronze	na	UGA	6.89713	0.81211	2
Cultivar	Doreen	T:T	bronze	na	UA	3.48498	0.84728	1
Cultivar	Dulcet	C:T	black	na	USDA-NCGR, Davis	3.97783	2.2731	2
Cultivar	Eudora	C:T	black	na	UGA	3.81102	2.91621	2
Cultivar	Fennels 3way hybrid	C:T	black	na	UGA	4.37391	2.66493	2
Cultivar	Flowers	C:C	black	na	USDA-NCGR, Davis	1.34956	5.7917	2
Cultivar	Fry	T:T	bronze	na	UA	3.669	0.88289	1
Cultivar	Fry Seedless	T:T	bronze	na	UGA	6.54983	0.67945	2
Cultivar	Golden Isles	T:T	bronze	na	UGA	7.21614	0.86243	2
Cultivar	Granny Val	T:T	bronze	na	UA	3.59266	0.92021	1
Cultivar	Harding	T:T	bronze	na	UGA	6.87112	0.80411	2
Cultivar	Higgins	T:T	bronze	na	UGA	6.45739	0.71875	2
Cultivar	Hunt	C:T	black	na	UGA	3.07312	2.16735	2
Cultivar	Irene	C:T	black	na	USDA-NCGR, Davis	3.63335	2.32477	2
Cultivar	Ison	C:T	black	na	UA	2.08201	1.78571	1
Cultivar	James	C:T	black	na	USDA-NCGR, Davis	4.7069	2.49358	2
Cultivar	Janet	T:T	bronze	na	UGA	6.19774	0.72559	2
Cultivar	Jumbo	C:T	black	na	UGA	3.5077	2.54926	2
Cultivar	Lake Charles	C:T	black	na	UGA	3.39053	2.42142	2
Cultivar	Lane	C:T	black	na	UGA	3.48393	2.65936	2
Cultivar	LaSalle	C:T	black	na	UGA	4.00739	2.48627	2
Cultivar	Late Fry	T:T	bronze	na	UGA	6.54357	0.7232	2
Cultivar	Latham	C:T	black	na	Bloodworth	3.52972	2.17901	2
Cultivar	Loomis	C:T	red	na	UGA	4.03488	2.55285	2
Cultivar	Magnolia	T:T	bronze	na	UCD	6.35526	0.84209	2
Cultivar	Magoon	C:T	black	na	UGA	3.40539	2.16521	2
Cultivar	Marsh	C:C	black	na	UGA	0.74671	4.83604	2
Cultivar	Memory	C:T	black	na	USDA-NCGR, Davis	3.3688	2.09152	2
Cultivar	Nesbitt	C:T	black	na	UA	2.21939	2.01212	1
Cultivar	Noble	C:C	black	na	UA	0.58708	3.00879	1
Cultivar	November	T:T	bronze	na	USDA-NCGR, Davis	6.80131	0.63093	2
Cultivar	Onslow	C:T	black	na	USDA-NCGR, Davis	3.34686	2.07611	2
Cultivar	Pam	T:T	bronze	na	UGA	6.12388	0.59745	2
Cultivar	Pineapple	T:T	bronze	na	UGA	6.87391	0.90187	2
Cultivar	Pride	C:T	black	na	USDA-NCGR, Davis	3.8347	2.36051	2
Cultivar	Roanoke	T:T	bronze	na	UGA	7.00595	0.84407	2
Cultivar	San Jacinto	C:T	black	na	UGA	3.90363	2.75104	2
Cultivar	Sanalba	C:T	bronze	na	USDA-NCGR, Davis	3.73125	2.37696	2
Cultivar	Sanrubba	T:T	pink	na	USDA-NCGR, Davis	6.5881	0.71931	2
Cultivar	Scarlett	T:T	bronze	na	UGA	6.31064	0.68192	2
Cultivar	Scuppernong	T:T	bronze	na	UGA	6.37438	0.77647	2
Cultivar	Senoia	T:T	bronze	na	UGA	6.59001	0.70821	2
Cultivar	Southern Home	C:T	black	na	UA	2.35055	1.94146	1
Cultivar	Southland	C:T	black	na	Bloodworth	3.83414	2.38405	2
Cultivar	Spalding	C:C	black	na	USDA-NCGR, Davis	0.48305	5.16186	2
Cultivar	Sterling	T:T	bronze	na	USDA-NCGR, Davis	7.65357	0.83533	2
Cultivar	Stuckey	C:T	bronze	na	USDA-NCGR, Davis	3.85016	2.5394	2
Cultivar	Sugargate	C:T	black	na	UA	2.00621	1.71388	1
Cultivar	Summit	T:T	bronze	na	UA	3.46561	0.85479	1
Cultivar	Supreme	C:T	black	na	UA	2.18781	1.84052	1
Cultivar	Sweet Jenny	T:T	bronze	na	UGA	6.43003	0.96213	2
Cultivar	Sweet Mix	C:T	black	na	UGA	3.41014	2.64452	2
Cultivar	Tara	T:T	bronze	na	UA	3.29461	0.81579	1
Cultivar	Tarheel	C:T	black	na	USDA-NCGR, Davis	3.90414	2.48012	2
Cultivar	Thomas	C:C	black	na	UCD	0.57161	5.73101	2
Cultivar	Topsail	T:T	bronze	na	Bloodworth	6.96333	0.7693	2
Cultivar	Triumph	T:T	bronze	na	Bloodworth	6.29424	0.60738	2
Cultivar	Welder	T:T	bronze	na	UGA	6.93297	0.84447	2
Cultivar	White male	T:T	bronze	na	UGA	6.71369	0.83001	2
Cultivar	Yuga	T:T	bronze	na	UGA	6.7724	0.71824	2
a C:C = homozygote black, C:T = heterozygote black, T:T = bronze, na = failed reaction or ambiguous call
b The full VrGST4 gene sequence was obtained for genotypes 16-12, 16-88, 16-89, 16-125, AM-175, and AM-191 because of discrepancies between the KASP marker data and phenotypes
